# Supplementary material for: Conflicting adaptations in an inhibitory feedback circuit
Source: J Physiol. 2026 Mar 5;604(7):3005–31. doi: 10.1113/JP290394 (PMC13039246; doi:10.1113/JP290394)
Supplement: Supplementary file 2 — Dataset S1 [file TJP-604-3005-s002.xlsx]

## Sheet: Fig 1
Fig 1B
KC rise	KC fall	KC 2nd rise	APL rise	APL fall	APL 2nd rise
1.32651	3.22445	2.40217	4.17622	2.4263	2.17033
0.613808	1.31957	0.888658	1.43386	3.27928	2.51117
1.39184	3.16097	1.98476	3.86486	1.46931	5.30943
1.68658	1.4889	2.30717	4.13185	3.11409	5.032
0.495749	2.11392	2.46674	1.72875	2.19322	1.79989
2.74293	0.786884	0.681078	5.64543	1.13979	-0.172496
0.87712	1.06058	3.10769	2.01295	2.53389	2.2639
1.20947	1.93068	2.43651	3.79715	3.79087	4.38968
Fig 1F
TRPA 22C	Control 22C	TRPA 31C 15m	TRPA 31C 24h	Control 31C 24h
-0.0787241	-0.0568431	0.142922	0.121645	-0.0380893
-0.0613092	-0.15939	0.118272	0.174589	-0.0447302
0.112261	-0.0469298	0.0333606	0.161629	-0.112653
-0.0821	-0.127817	0.0256492	0.116106	-0.0954519
-0.142993	-0.0810143	0.0192609	0.142561	-0.0895599
-0.171875	-0.0865947	0.0449602	0.107833	-0.0485064
-0.0892717	-0.115975	0.047261	0.141611	-0.113789
-0.0727579	-0.0743948	0.0160124	0.208608	-0.0793759
-0.104759	-0.0780565	0.0768197	0.0587568	-0.0840639
-0.110444	-0.128	0.025397	0.110443	-0.035138
-0.0849343	-0.0540005	0.0631853	0.094864	-0.0224154
-0.178178	-0.0777544	0.0285132	0.0578481	-0.0670536
-0.152697	-0.140032	0.0513223	0.286747	-0.115099
-0.115588	-0.0630344	0.0385336	0.121694	-0.0799908
-0.114774	-0.141449	0.0312307	0.157671	-0.0354244
-0.159552	-0.0917662	0.0314017	0.188671	-0.147357
-0.129723	-0.152881		0.0570113	-0.247506
-0.0840788			0.143942
-0.0689232			0.123245
			0.321465
			0.10155
			0.137839
			0.27699
			0.100389
Fig 1J
TRPA 22C	CTRL 22C	TRPA 31C 15m	CRTL 31C 15m	TRPA 31C 6h	CTRL 31C 6h	TRPA 31C 24h	CTRL 31C 24h
0.417753	0.267655	0.593207	0.5302	0.6188	0.0501	0.362206	0.388812
0.482796	0.528959	0.488885	0.3861	0.6115	0.4246	0.0645573	0.525238
0.415259	0.408721	0.631651	0.5247	0.4927	0.2094	0.255905	0.328234
0.304458	0.260902	0.132271	0.411	0.5137	0.489	0.132162	0.370493
0.354954	0.342508	0.559735	0.5196	0.4223	0.4952	0.247137	0.251095
0.136381	0.127253	0.407552	0.3741	0.4973	0.4567	0.238927	0.349004
0.308604	0.409268	0.668854	0.4242	0.6311	0.2161	-0.0481623	0.311906
0.523902	0.354109	0.643089	0.4546	0.5292	0.3782	0.264531	0.142616
0.345705	0.475246	0.711129	0.5029	0.4148	0.8096	0.731591	0.355478
0.376519	0.122753	0.549296	0.4382	0.5925	0.3365	0.418452	0.372707
0.275737	0.173688	0.615761	0.4218	0.6232	0.3045	0.524762	0.22746
0.322676	0.481809	0.647848	0.2965	0.452	0.2586	0.278969	0.399826
0.297819	0.482217	0.642506	0.2584	0.5187	0.4314	0.0308856	0.257363
0.423446	0.288056	0.651147	0.4595	0.3993	0.4198	0.678078	0.0769576
0.117437	0.363759	0.641399	0.1893	0.7216	0.3906	0.255257	0.440474
	0.192108	0.596518	0.3997	0.5837	0.3666		0.205774
	0.384888	0.632212	0.2873	0.4505	0.5126		0.315478
	0.0596315			0.5448	0.3958		0.31315
				0.4711	0.3325		0.438619
				0.5177	0.2112
				0.443	0.2526
				0.5034
				0.5656
				0.5304
				0.5272
				0.4347
				0.5525
Fig 1L
KC		APL
22c	31c	22c	31c
1.78818	1.58785	3.53633	2.43347
2.80647	2.10859	6.33795	1.28262
1.58958	3.53197	3.50546	0.871177
1.60424	1.88809	1.59724	0.651053
3.46149	2.7783	13.2463	1.10202
0.964253	1.88582	1.36871	0.426027
2.61597	1.4973	5.88051	0.789387

## Sheet: Fig 2
Raw data, Fig 2C-H
Each set of 7 numbers for each fly is the avg dF/F for the response to, in order: isoamyl acetate 10^-2, ethyl butyrate 10^-1, d-decalactone 10^-2, methylcyclohexanol 10^-1, 3-octanol 10^-1, isoamylacetate 10^-4, apple cider vinegar 5*10^-2
	Calyx								alpha								beta								alphaprime								betaprime								gamma
	22c				31c				22c				31c				22c				31c				22c				31c				22c				31c				22c				31c
	ctrl		TRPA		ctrl		TRPA		ctrl		TRPA		ctrl		TRPA		ctrl		TRPA		ctrl		TRPA		ctrl		TRPA		ctrl		TRPA		ctrl		TRPA		ctrl		TRPA		ctrl		TRPA		ctrl		TRPA
	KC	APL	KC	APL	KC	APL	KC	APL	KC	APL	KC	APL	KC	APL	KC	APL	KC	APL	KC	APL	KC	APL	KC	APL	KC	APL	KC	APL	KC	APL	KC	APL	KC	APL	KC	APL	KC	APL	KC	APL	KC	APL	KC	APL	KC	APL	KC	APL
fly1	0.534855	0.977043	0.140226	0.959452	0.183161	0.0424455	0.617163	0.0601157	0.20178	0.305641	0.013601	0.220965	0.367762	1.9157	0.51219	0.283341	0.0329041	0.645342	-0.0127977	0.609478	0.528231	1.27842	0.474562	0.847586	0.229414	1.03664	0.138473	0.553652	0.399071	0.769636	0.646249	-0.00665052	0.163671	0.881589	0.187924	0.918833	0.301185	1.33254	0.539453	0.151553	0.258624	0.934533	-0.0619366	0.508458	0.272169	1.43885	0.0603088	-0.151108
	0.573285	1.04833	0.291525	0.13032	0.338071	0.113306	0.794202	0.0954622	0.157534	0.270198	0.204866	0.507187	0.22397	1.5684	0.591928	0.552111	0.135394	0.64619	0.13348	0.810186	0.624852	1.49136	0.730605	0.846827	0.252316	1.52618	0.161013	0.322541	0.283039	1.23991	0.724178	0.0206456	0.195252	1.29566	0.0972928	0.65077	0.377884	1.53645	0.747241	0.56674	0.237145	1.95215	0.0899447	0.422767	0.327958	2.01003	0.10061	0.134955
	0.31046	0.391228	0.0930168	1.05861	0.10109	0.0335572	0.432086	0.0240055	0.23592	0.448277	0.258456	0.56654	0.088441	0.31574	0.303777	0.120735	0.139203	0.512244	0.129454	0.394957	0.425832	0.96158	0.512772	0.507685	0.288239	0.826573	0.400292	1.34775	0.0548544	-0.0125186	0.194732	-0.0214459	0.158378	0.715189	0.218434	0.763843	0.325405	1.08294	0.463947	0.115114	0.203966	0.613617	0.101245	0.217247	0.334883	0.632153	0.043134	-0.00659709
	0.592666	0.78654	0.139616	-0.0845797	0.159684	0.0648871	0.436713	0.0389678	0.182279	0.530914	0.111468	0.405371	0.149232	0.364278	0.470687	0.125586	0.0338726	0.748876	0.0018298	0.426962	0.42404	1.38766	0.624637	0.199235	0.275244	0.802211	0.294676	1.35246	0.177625	0.0730114	0.730518	0.142754	0.177972	0.684581	0.17986	0.694482	0.395605	1.40188	0.51376	0.350107	0.172697	1.9122	0.0409016	0.36373	0.494126	1.59887	0.0460122	0.152042
	0.454496	1.11169	0.0952125	0.19168	0.141676	0.0430387	0.547102	0.0373921	0.0653891	0.254575	-0.0635368	0.204566	0.104247	0.166345	0.42713	0.220142	-0.0677179	0.795313	-0.0713005	0.307944	0.381745	1.35437	0.623468	0.726979	0.135304	0.990282	0.0517378	1.19811	0.215751	0.070103	0.690389	0.117669	0.0745264	0.731687	0.125108	0.918418	0.335549	1.73361	0.528642	0.455106	0.0539132	0.448761	-0.0288407	0.49356	0.434492	2.65363	0.0285902	0.0841381
	0.295803	0.481329	0.10345	0.906239	0.0783592	0.0291358	0.248143	0.000365289	0.0931	0.218837	-0.000103643	0.16997	0.138863	0.375422	0.247252	0.0412669	0.000473097	0.413519	-0.0060178	0.175532	0.360636	0.850579	0.343663	0.201067	0.125609	0.767307	0.0873163	0.493693	0.173791	0.176801	0.401068	-0.020161	0.118791	0.499564	0.0172607	0.193839	0.222508	0.701428	0.243042	0.128387	0.157832	0.4492	-0.0156391	0.0729358	0.491488	0.290958	0.0502103	-0.176519
	0.42988	0.760693	0.248341	0.449181	0.156175	0.0266783	0.569673	0.117844	0.360258	0.676235	0.275178	0.688879	0.256519	1.82309	0.511008	0.325818	0.297782	1.12591	0.25543	0.429634	0.881438	1.10082	0.930088	0.871115	0.510693	1.11376	0.396884	1.40971	0.266349	0.925356	0.472718	0.00067518	0.362475	0.946125	0.42717	0.717592	0.656881	1.45046	0.75537	0.212264	0.322006	0.842121	0.0821164	0.815752	0.772416	1.78097	0.201531	0.2915
fly2	0.184424	0.0957557	0.0809796	-0.10308	0.817059	0.883232	0.416619	0.108474	0.15994	0.305415	0.0567847	0.192141	0.215232	1.29281	0.474156	0.502136	0.248634	1.63393	0.199548	0.645186	0.473246	1.23571	0.576576	1.37943	0.206129	0.791502	0.122778	1.02711	0.169673	1.37536	0.910751	0.384966	0.249848	1.06998	0.143329	0.737569	0.409946	0.868755	0.466084	0.99143	0.199934	1.65	0.104116	0.802146	0.197653	0.285482	0.183506	0.200056
	0.364277	0.17174	0.129488	0.37794	0.859901	1.26065	0.504235	-0.083869	0.172782	0.404553	0.201334	0.281691	0.241714	2.28415	0.43777	0.445595	0.18309	0.837612	-0.110287	0.246287	0.48724	1.27572	0.51133	1.89772	0.235994	1.1083	0.217813	1.32332	0.221308	2.03242	0.822675	0.348583	0.187216	1.13526	0.209937	0.752608	0.509628	1.16835	0.634309	1.06418	0.119966	1.27105	-0.186023	0.130403	0.254634	0.488447	0.191027	-0.0714967
	0.185961	0.100143	0.101662	-0.16358	0.30322	0.0760945	0.247642	0.19655	0.161347	0.386723	0.228748	0.401681	0.117415	1.08805	0.419451	0.294045	0.263431	0.689766	0.366547	0.444511	0.390366	0.978867	0.422401	1.13796	0.186359	0.998448	0.181833	1.2115	0.121031	0.529594	0.712351	0.221561	0.261164	0.851886	0.22892	0.584122	0.353437	0.623154	0.421382	0.623676	0.101367	0.861093	0.194338	0.337995	0.145582	0.211099	0.0564182	0.0886203
	0.195681	0.159953	0.118835	0.302997	0.829209	1.10574	0.37902	0.0249976	0.0331736	0.38271	0.0982883	0.304551	0.164131	1.18163	0.459172	0.447763	0.301698	1.17893	-0.164553	0.122801	0.365295	0.792844	0.0491806	0.304561	0.252168	1.08079	0.247097	1.02131	0.215082	1.3128	1.00903	0.511708	0.171351	0.876202	0.201189	0.669176	0.414675	1.00058	0.557312	0.86258	0.124285	1.90849	-0.171423	0.302944	0.231297	0.549955	0.0930828	-0.0503177
	0.217631	0.0727287	0.0394075	0.74966	0.619389	1.28975	0.331971	0.146207	0.0186144	0.215327	0.0197908	0.206122	0.0535078	0.792178	0.383289	0.416491	0.055947	0.736054	-0.302977	0.125903	0.27737	0.610439	0.426895	1.63721	0.0737426	1.00228	0.151246	1.07085	0.127813	1.02939	0.582345	0.282336	0.12777	0.87375	0.091555	0.789457	0.414685	0.940438	0.548668	1.16108	0.0240952	1.9175	-0.320238	0.148463	0.233307	0.419025	0.183271	0.0651301
	0.10789	0.0339852	0.000269013	-0.023078	0.450932	0.75737	0.201792	-0.00140284	0.0628803	0.197962	0.0324146	0.0832666	0.0791504	0.833279	0.26621	0.187909	0.174584	1.01663	-0.304483	0.134353	0.185611	0.318699	0.448631	0.745385	0.055823	0.451951	0.0518198	0.493142	0.104074	0.827913	0.410365	0.164689	0.0119597	0.442387	-0.039682	0.379152	0.20221	0.178205	0.36387	0.557517	0.114138	1.51465	-0.313551	-0.0763803	0.0998572	-0.00293587	0.0835577	-0.0398183
	0.448538	0.175016	0.0941909	1.93722	0.765995	1.18736	0.423759	0.268098	0.314478	0.544939	0.320048	0.375591	0.33945	2.24398	0.509232	0.525326	0.336542	0.936135	0.113377	0.222695	0.616546	0.868791	0.541143	1.08915	0.475716	1.52751	0.348179	1.41057	0.185751	1.62555	0.724001	0.316374	0.370647	0.858119	0.398784	1.12051	0.123448	0.0604549	0.439472	0.82622	0.263536	1.33687	-0.0449909	0.285799	0.0594162	-0.0063668	0.126362	-0.130679
fly3	0.690808	0.518287	0.302596	0.0183318	0.437874	2.16048	0.190894	0.0243631	0.546843	0.968054	0.416888	0.295218	0.159124	1.65208	0.426252	0.27044	0.207786	0.699842	0.39382	0.534533	0.0625829	-0.00873184	0.754747	0.698523	0.612138	1.37746	0.255227	0.467751	0.205034	3.24321	0.396273	0.131919	0.32035	0.812432	0.282691	0.770182	0.0739348	0.0744371	0.661919	0.881158	0.549248	0.760193	0.494904	0.632348	0.0135002	0.074186	0.171863	0.609341
	0.984172	0.81088	0.383771	0.0110668	0.466157	2.13717	0.226962	0.00444761	0.672576	1.28379	0.509611	0.275196	0.256993	2.71181	0.478018	0.432635	0.233777	0.622263	0.539765	0.464162	0.0828968	0.00841852	0.77715	1.18755	0.685876	2.21135	0.233135	0.582364	0.319756	4.43227	0.344407	0.0995706	0.255485	0.657916	0.26848	0.939716	0.0983412	0.0518909	0.625717	0.278053	0.3682	0.572795	0.568733	0.548503	0.0177932	0.0497215	0.126451	0.312934
	0.463844	0.514474	0.163602	-0.00314116	0.232861	0.89538	0.090764	0.0178127	0.51554	0.801079	0.314029	0.223712	0.106153	1.77956	0.256071	0.188586	0.275466	0.551766	0.236294	0.488037	0.0421758	-0.00911564	0.449078	0.699112	0.473419	1.32299	0.144977	0.471215	0.147495	2.48486	0.228521	-0.0137933	0.241681	0.777442	0.363241	1.0414	0.0917246	-0.0204268	0.341553	0.0205853	0.318966	0.332191	0.410448	0.140486	0.00846545	0.0381865	0.100426	0.10282
	0.579934	0.504115	0.197996	0.0431157	0.470105	2.30193	0.146306	0.0131767	0.339828	0.717623	0.207838	0.139881	0.137932	1.70657	0.340853	0.242492	0.347323	1.21946	0.350424	0.462967	0.0436614	-0.0536519	0.460028	0.418884	0.500221	1.26022	0.115116	0.431236	0.188842	4.02605	0.392843	0.0924152	0.452773	0.816534	0.23666	1.09492	0.0660406	0.0365465	0.653157	0.0666659	0.442292	1.17618	0.580772	1.00444	0.000805871	-0.115704	0.168493	0.222156
	0.724548	0.509414	0.255784	-0.00445403	0.296399	1.81966	0.157787	-0.00110947	0.454252	0.936074	0.405378	0.279285	0.0832055	2.32017	0.328342	0.134456	0.101473	0.567369	0.268936	0.429868	0.0312881	0.0238106	0.510458	1.05	0.545739	1.6595	0.39613	0.641172	0.144498	2.95551	0.387154	0.249188	0.224154	0.730957	0.276261	0.851661	0.0800171	0.0204873	0.499753	0.339142	0.236625	0.571668	0.397412	0.649384	0.0211115	-0.0129756	0.199993	0.102994
	0.399946	0.342976	0.216601	0.0337278	0.232552	1.0591	0.153439	0.0763497	0.375725	0.679923	0.24887	0.559619	0.0748874	1.30091	0.197997	0.256391	0.21351	0.606293	0.278351	0.39322	0.0294399	-0.105579	0.523917	0.15202	0.365336	0.945202	0.160754	0.32479	0.104501	2.94819	0.188574	0.0692265	0.132793	0.619641	0.150905	0.543598	0.0512111	0.0180839	0.180607	0.170533	0.163004	0.468581	0.337997	0.377693	-0.0138749	0.0828568	-0.00486658	0.0301206
	0.785089	0.647524	0.289465	-0.00338184	0.627317	2.25425	0.184723	0.0181907	0.143223	0.0429764	0.432606	0.992032	0.242739	1.99644	0.3734	0.261472	0.460988	0.979867	0.511065	0.769606	0.0914121	0.0485894	0.710603	0.964972	0.144078	0.0142202	-0.0127948	0.24739	0.177263	3.82183	0.319682	-0.113328	0.410968	0.929971	0.183954	1.30753	0.135285	0.0536455	0.593185	0.221652	0.465379	0.624826	0.680735	1.20898	0.0282058	0.0293987	0.247496	0.27299
fly4	0.450341	0.262115	0.586774	0.64537	0.726851	3.38555	0.386538	0.0828651	0.42059	0.426681	0.647244	0.746334	0.167285	0.757093	0.183696	-0.0544092	0.570197	1.13289	0.771464	1.29011	0.339379	2.53201	0.837709	0.116137	0.602287	0.48365	0.540069	1.13642	0.110082	0.78996	0.238818	-0.0102155	0.442109	0.726744	0.733501	1.023	0.336768	1.57016	0.81556	0.915215	0.688432	0.483611	0.696378	0.0744435	0.258784	1.95092	0.0848651	-0.0665081
	0.575726	0.433868	0.729406	0.739971	0.915399	3.66651	0.460644	0.115538	0.567455	0.462891	0.7833	0.864717	0.183158	0.366266	0.131045	-0.0818131	0.797436	1.36487	0.903235	0.323976	0.402053	2.27261	0.884262	0.281772	0.620026	0.876881	0.647762	1.36543	0.178219	1.04932	0.181863	0.0114504	0.517681	1.29303	0.961033	1.12497	0.380667	1.92113	1.04804	0.949858	0.881552	1.16344	0.882044	0.270656	0.421951	1.50039	0.0833541	-0.0493716
	0.290542	0.223375	0.372518	0.424382	0.461957	2.25009	0.215034	0.0564786	0.319619	0.425992	0.468986	0.785066	0.0769966	0.76982	0.0656163	-0.0219703	0.481826	0.913053	0.556315	0.561421	0.233508	1.30676	0.71008	0.292878	0.311712	0.363642	0.427032	0.93699	0.0747758	0.632198	0.0962114	-0.00759444	0.270477	0.718746	0.623817	0.710497	0.325682	1.05834	0.837789	0.979466	0.423448	0.405916	0.305056	0.104732	0.213652	0.873602	0.0691949	0.089999
	0.364791	0.2943	0.531666	0.491022	0.876845	2.89694	0.291377	0.0366161	0.394424	0.349446	0.347411	0.516889	0.132314	0.691625	0.172738	-0.0356013	0.497889	1.26794	0.54307	0.466083	0.276728	1.95342	0.807999	0.168825	0.459341	0.979796	0.471559	1.03867	0.216639	1.40426	0.288495	0.0182661	0.426528	1.26272	0.62094	0.74585	0.298762	1.55309	1.07615	0.866267	0.728431	1.00927	0.785517	0.36522	0.282626	1.60198	0.0821896	0.00815829
	0.379659	0.244249	0.499918	0.510378	0.637197	3.56454	0.342449	0.054535	0.294384	0.315216	0.409562	0.630087	0.0681986	0.352368	0.232279	-0.0192578	0.635071	1.12421	0.677931	0.509958	0.12031	1.38639	0.640779	0.169224	0.430846	0.576817	0.425136	1.02796	0.0670756	1.08481	0.259059	0.0222993	0.410878	1.13655	0.506441	0.629056	0.104289	1.41223	0.592965	0.839584	0.705241	0.541445	0.595668	0.164939	0.147252	1.31618	0.0520296	-0.0228935
	0.313151	0.202909	0.30039	0.369154	0.51044	1.98599	0.205325	0.0265939	0.284876	0.324954	0.350332	0.401534	0.0564126	0.39136	0.197157	0.06249	0.506088	1.13093	0.544309	0.692308	0.159848	1.28069	0.520281	0.15544	0.213544	0.314488	0.30559	0.887787	0.0539436	0.661864	0.21367	0.0179292	0.208322	0.371969	0.478289	0.791052	0.12328	0.74673	0.434894	0.531093	0.452373	0.308143	0.287574	0.510814	0.0397869	0.509675	0.0467029	0.146519
	0.670144	0.475289	0.704484	0.80927	1.07134	3.68246	0.338526	0.0759809	0.508467	0.641243	0.752886	1.16709	0.0172483	0.0900961	0.338931	-0.0387708	0.98121	1.13734	1.07431	1.28176	0.442102	2.14905	0.988991	0.292335	0.442333	1.08273	0.578193	1.53996	0.0124523	0.150389	0.296219	-0.0175401	0.406552	0.912578	0.93023	1.301	0.35004	1.32679	0.995723	0.989288	0.850796	0.590726	0.855655	0.28604	0.298516	1.72236	0.0582951	-0.0946845
fly5	0.596041	0.237755	0.349152	0.0650228	0.466186	1.24574	0.568752	0.0625264	0.341206	0.118275	0.406965	0.199508	0.174368	1.12358	0.570091	0.793584	0.417489	0.543239	0.453979	0.220248	0.385163	3.27479	0.047918	0.00669127	0.262786	0.501018	0.33316	0.289132	0.286045	1.46634	0.851111	0.61491	0.597515	0.672915	0.247923	0.26408	0.411005	1.76017	0.0909864	-0.0313468	0.47649	0.119705	0.416003	0.0747543	0.558998	2.90243	0.00742722	0.120179
	0.609335	0.245616	0.47668	0.197126	0.53304	1.90307	0.540947	0.0396472	0.298699	0.213492	0.663068	0.30022	0.192321	0.59095	0.384634	0.43045	0.686433	0.804668	0.583024	0.275085	0.146008	2.20337	0.129553	0.00685527	0.262368	0.620206	0.48327	0.49188	0.388005	1.97143	0.734417	0.626166	0.783463	1.09777	0.428326	0.433638	0.373054	1.94509	0.321944	0.0168461	0.775129	0.332328	0.620855	0.166622	0.405528	2.54179	0.0623687	-0.0793771
	0.367991	0.0680703	0.282769	0.0782337	0.159312	1.12564	0.219692	0.0227486	0.221323	0.0997309	0.469731	0.230333	0.0970997	0.554319	0.258049	0.388344	0.477872	0.713608	0.433017	0.293534	0.610202	2.23032	0.0287364	-0.0445216	0.207334	0.354772	0.267047	0.234431	0.259676	0.786896	0.376373	0.318255	0.58213	0.573912	0.188344	0.274158	0.179549	1.01772	0.0940247	-0.00392463	0.414314	0.0403073	0.242309	0.107391	0.206741	1.45546	0.00372407	0.107822
	0.382352	0.172378	0.281647	0.100768	0.332693	1.14929	0.309258	-0.0578327	0.23175	0.139892	0.468704	0.213841	0.0975792	0.620126	0.26555	0.321212	0.50208	0.477083	0.345162	0.283124	0.212323	1.7746	0.0427743	0.011921	0.218859	0.306321	0.326735	0.201314	0.297836	2.14872	0.733075	1.08187	0.605575	0.603036	0.209925	0.337865	0.461816	1.66527	0.218923	0.0933894	0.609331	0.0558388	0.563197	0.223572	0.464778	2.3484	0.046723	0.0304223
	0.440948	0.232647	0.340161	0.0917922	0.261243	2.58785	0.364161	-0.0209759	0.224863	0.162213	0.330317	0.169846	0.124005	0.437922	0.290647	0.961287	0.417514	0.551311	0.389179	0.338907	0.241978	1.92604	0.0428985	-0.0642382	0.149361	0.367488	0.367214	0.415933	0.237119	1.56092	0.703779	1.52068	0.573187	0.499666	0.290995	0.301717	0.313637	1.66327	0.24595	0.00189873	0.5182	0.153361	0.469322	0.131866	0.206369	2.34579	0.0412107	-0.146614
	0.271633	0.0803095	0.201238	0.0658986	0.19637	0.709946	0.270451	0.0577465	0.16302	0.125697	0.3513	0.174498	0.0371142	0.282324	0.239538	0.710556	0.398273	0.323624	0.262169	0.160437	0.302258	1.40827	0.0289059	0.0679917	0.104933	0.148788	0.216902	0.152203	0.148601	0.465788	0.403094	0.560117	0.414899	0.237756	0.0848704	0.169328	0.317649	1.24707	0.0213756	-0.0203014	0.332009	0.085198	0.240208	0.0972172	0.274411	2.00512	-0.00511117	-0.015915
	0.615333	0.136241	0.431564	0.119244	0.679541	1.66107	0.662098	0.0661683	0.480624	0.255692	0.781256	0.414266	0.350762	1.25846	0.433545	0.997165	0.794785	1.16346	0.424237	0.330245	0.774989	2.33358	0.0701975	-0.0300143	0.530733	0.949926	0.419969	0.531135	0.437193	1.77914	0.696808	0.668606	0.76669	1.13549	0.278192	0.376648	0.589745	1.71789	0.199636	0.000860667	0.68056	0.403898	0.631787	0.169388	0.525111	3.62409	0.0298524	-0.0332042
fly6	0.440269	0.222076	0.18296	0.258217	0.340783	0.868676	0.538943	0.467737			0.266111	0.521366	0.252275	0.968635	0.270715	0.519153	0.347372	0.348335	0.0924557	0.15447	0.568112	1.58715	0.295255	0.150902			0.323232	0.840671	0.379229	1.5166	0.657181	0.930777	0.16876	0.412064	0.236238	0.933424	0.468096	1.15608	0.472271	0.396645	0.485829	0.669985	0.119827	0.312459	0.850903	0.673243	0.0032073	-0.0112295
	0.438502	0.208191	0.391541	0.575089	0.514682	1.09525	0.552336	0.505462			0.320873	0.646607	0.276285	1.41524	0.230832	0.356785	0.394259	0.558781	0.126241	0.458794	0.724511	1.58834	0.309932	0.159039			0.390515	1.2682	0.516126	1.7209	0.556371	1.00302	0.228911	0.579145	0.377952	0.828585	0.415273	1.46615	0.430186	0.867803	0.50327	0.633877	0.14728	0.390642	0.910139	1.0182	0.00833129	-0.0230484
	0.255844	0.0516867	0.178209	0.276254	0.224139	0.672607	0.462609	0.246893			0.378191	0.661246	0.149946	0.709214	0.312825	0.400873	0.356762	0.267062	0.159371	0.0700752	0.430171	1.40162	0.20566	0.094609			0.281592	1.04612	0.409584	1.18473	0.467923	0.460726	0.193893	0.182095	0.207359	0.424478	0.24452	0.854212	0.347064	0.450203	0.275329	0.185405	0.107894	0.184325	0.450303	0.340204	0.006444	0.0197158
	0.315853	0.117428	0.233321	0.266912	0.319758	0.96069	0.435719	0.385387			0.147748	0.327115	0.18941	0.864797	0.340777	0.413639	0.261053	0.442371	0.0531267	0.307891	0.449052	1.69754	0.241669	0.245822			0.116063	0.661544	0.442049	1.24416	0.553674	0.781827	0.167834	0.460073	0.223533	0.868546	0.334995	1.30789	0.466268	1.01951	0.443138	0.922988	0.131887	0.346183	1.02746	1.00918	0.0140568	-0.0368575
	0.43075	0.266315	0.218237	0.242338	0.29441	1.11745	0.49466	0.592191			0.215556	0.407993	0.136893	0.55925	0.136632	0.28595	0.292577	0.378915	0.116856	0.212523	0.484237	2.01543	0.29641	0.470543			0.296849	1.00451	0.269729	1.01871	0.598653	1.50923	0.184409	0.553567	0.202535	0.460141	0.236712	1.1799	0.485559	1.35921	0.387001	0.875608	0.110377	0.284608	0.610948	0.992634	-0.00388376	-0.08645
	0.303295	0.149411	0.145577	0.154833	0.18019	0.733439	0.509332	0.241702			0.200381	0.354924	0.038376	0.188898	0.341286	0.483307	0.242952	0.299477	0.0515858	0.844075	0.323061	1.10736	0.180575	0.406927			0.186927	0.776234	0.20361	1.04027	0.507669	0.619535	0.10453	0.172101	0.212786	0.418722	0.124329	0.620826	0.207943	0.242817	0.205507	0.155186	0.119797	0.224449	0.395212	0.33903	-0.00311407	-0.000422354
	0.436895	0.182135	0.426583	0.448233	0.518698	0.929366	0.93506	0.787881			0.526034	0.924839	0.234982	0.94759	0.437229	0.671475	0.548342	0.523429	0.179938	0.372387	0.638527	2.23862	0.329331	0.535537			0.430885	1.74388	0.706417	2.71476	0.527876	1.31817	0.375498	0.750378	0.309174	0.757687	0.325694	1.03492	0.475655	0.614304	0.637336	0.866284	0.0970044	0.373644	0.784705	0.653407	0.00340898	0.0467369
fly7			0.241714	0.923236	0.752974	0.856741	0.393802	0.0712904			-0.0279506	0.451789	0.135728	0.492772	0.556478	1.0361	0.201119	0.796548	0.302319	0.64487	0.796225	1.06898	0.274265	0.116637			0.0874572	1.30738	0.215508	0.744977	0.48363	0.34102	0.373847	1.06231	0.0724439	0.340595	0.58816	1.5451	0.0410235	0.00107177	0.305689	0.356087	0.0902201	0.0186497	0.393199	0.31115	0.0461032	0.0299887
			0.311549	1.19056	0.787696	1.06686	0.554535	0.22008			-0.0216666	0.545621	0.160626	0.93668	0.356762	1.20336	0.298821	1.07973	0.539313	0.874094	1.01129	2.10389	0.303346	0.179			0.0490052	0.778385	0.227674	0.733575	0.363797	0.425234	0.246072	0.938597	0.093366	0.72251	0.677533	2.03826	0.0597874	-0.0343025	0.22101	0.186664	0.11338	0.238525	0.503949	0.524581	0.0550411	-0.0746672
			0.173028	0.870763	0.286531	0.49137	0.27442	0.0813735			0.0975607	0.752225	0.134411	0.677238	0.20649	0.655231	0.100985	0.64437	0.413302	1.01865	0.54462	0.933154	0.208104	0.128429			0.0830635	0.709628	0.175239	0.215621	0.234021	0.254644	0.22535	0.73249	0.0960336	0.383119	0.349469	0.714385	0.0310864	0.0152671	0.189879	0.18079	0.0384155	0.0954124	0.216607	0.085238	0.0421531	-0.0199349
			0.308174	1.13117	0.488138	0.981102	0.322255	0.131009			0.00444948	0.470199	0.146379	0.786853	0.216358	0.599371	0.286207	0.942385	0.303909	0.864829	0.591836	0.831429	0.244915	0.110186			0.0791735	0.551854	0.206066	0.410128	0.245951	0.618522	0.36602	0.884408	0.0730381	0.503112	0.481446	1.8196	0.0599484	0.0161085	0.34757	0.258632	0.096074	0.25901	0.439507	0.514115	0.031582	0.0223195
			0.165979	1.18174	0.4804	1.14337	0.261186	0.152044			-0.0492385	0.406372	0.042711	0.50283	0.22877	0.826152	0.192403	0.804945	0.374331	1.42297	0.537283	1.10864	0.258273	0.0515616			0.0820674	0.900487	0.0779463	0.596328	0.236688	0.597067	0.209824	0.871097	0.0639541	0.56238	0.383394	1.80171	0.0851203	0.0117862	0.213583	0.352251	0.0667795	0.438084	0.342117	0.423617	0.0402668	0.0511813
			0.100473	0.593576	0.274352	0.629277	0.218437	0.0605855			0.00859581	0.550532	0.0298945	0.301834	0.143207	0.498553	0.206221	0.766085	0.22921	0.929695	0.428029	0.495077	0.160064	0.130924			0.0162344	0.928964	0.0865876	0.134931	0.166901	0.184193	0.144766	0.54739	0.0460009	0.63081	0.236283	0.406101	0.0164738	-0.00826935	0.14753	0.120871	0.0361838	0.360543	0.161886	0.0382992	0.0116646	-0.0269388
			0.282749	1.24444	0.720413	1.3376	0.530311	0.11158			0.194904	0.565364	0.252901	1.21441	0.235531	1.23826	0.325753	0.812824	0.620295	1.32704	0.130546	0.0413213	0.316426	0.164101			0.241437	1.10519	0.280484	0.373525	0.256769	0.591321	0.396846	0.894124	0.259424	0.418629	0.344163	0.985585	0.0667417	0.00205329	0.278005	-0.00910726	0.171015	0.208625	0.350903	0.228217	0.0155146	-0.00103743
fly8			0.252531	1.63042	0.419995	0.94139	0.377288	0.0790099			0.192474	0.871746	0.289253	0.463521	0.371475	1.21752			0.0578064	0.686206	0.549439	0.52985	0.403808	0.0728962			0.226796	1.64356	0.439431	0.490308	0.332926	1.08423			0.12959	1.06613	0.701132	0.232148	0.260118	0.0068095			0.16727	1.79107	0.332239	0.0560128	0.150411	0.102243
			0.336851	1.30751	0.471096	0.702653	0.517234	0.17486			0.187928	1.06573	0.175167	0.27155	0.317701	1.58571			0.0952387	0.844607	0.605757	0.489869	0.536326	0.0812015			0.230523	1.63268	0.3264	0.432855	0.348191	1.4154			0.182092	1.07021	0.982073	0.513983	0.35947	-0.000890999			0.205204	1.70024	0.331063	0.0885004	0.199262	0.134254
			0.18257	1.20296	0.215879	0.629665	0.226469	0.0851164			0.154887	0.82005	0.0966796	0.279315	0.24511	0.757143			0.0484539	0.496445	0.456755	0.372957	0.297575	0.0790811			0.117138	1.57324	0.187754	0.211681	0.194356	0.460837			0.0937497	1.14582	0.376998	0.104245	0.276029	0.029562			0.109164	0.792719	0.125583	0.0236862	0.10395	0.0156808
			0.25326	1.22514	0.468066	0.908835	0.333006	0.0779871			0.158923	0.664939	0.134438	0.44875	0.228684	1.23915			0.11971	0.750405	0.594062	0.436664	0.41255	0.1543			0.223958	1.47124	0.273357	0.6684	0.253343	1.31034			0.102344	0.939687	0.829072	0.331051	0.347017	0.0971814			0.20928	1.99266	0.377437	0.0252796	0.172221	0.0730987
			0.160524	0.969811	0.299659	1.11179	0.336325	0.112256			0.0195703	0.660852	0.121529	0.379796	0.162016	0.862387			0.0075566	0.558055	0.48403	0.238959	0.483642	0.141415			0.0894505	0.964499	0.245676	0.498568	0.216976	1.22906			0.101998	1.21134	0.77467	0.218734	0.371788	0.147745			0.128778	1.92002	0.142053	0.0231291	0.130932	0.142614
			0.0989544	0.785021	0.214371	0.49082	0.215686	0.0435436			0.0392079	0.703433	0.094921	0.353705	0.170335	0.80653			0.00983383	0.546315	0.391591	0.43732	0.355161	0.0917466			0.0213019	0.965809	0.201688	0.218019	0.193802	0.846999			0.0161454	0.724492	0.243489	0.0252679	0.214041	0.0193452			0.0287815	0.789474	-0.0659092	-0.037144	0.10513	0.155134
			0.281294	1.54345	0.641762	0.925289	0.376194	0.112864			0.41503	1.07721	0.165336	0.617792	0.272986	1.86306			0.21057	0.768985	0.393109	0.295725	0.587318	0.167296			0.225526	2.09082	0.311648	0.809156	0.226299	0.900745			0.105702	1.05299	0.550457	0.130384	0.419091	0.115328			0.143166	1.34203	0.103608	0.0103626	0.161341	0.199655
fly9			0.222497	0.817841	0.592381	0.278543	0.571023	0.240505			0.062222	0.712752	0.239634	0.0705577	0.262544	1.07416			0.261939	0.109212	0.201103	0.22662	0.445037	0.524855			0.0731846	0.784394	0.552063	0.309124	0.662199	0.793403			0.0991197	1.08666	0.405817	0.277978	0.760664	0.364541			0.159047	1.19783	0.0791829	0.0197912	0.0857903	0.221541
			0.208588	0.66584	0.673832	0.211795	0.613816	0.194315			0.162818	0.806099	0.251289	0.0639025	0.351052	1.61811			0.370425	0.195467	0.320735	0.29017	0.508963	0.630034			0.222938	1.05127	0.560215	0.576668	0.713648	1.32208			0.125787	0.822022	0.449717	0.407289	0.824352	0.47762			0.0955496	1.00293	0.0814963	0.00562812	0.140448	0.115959
			0.139313	0.541573	0.219902	0.051348	0.331756	0.0659513			0.0990257	0.66104	0.152811	0.0695722	0.293017	1.37759			0.265003	0.21996	0.104027	0.0680765	0.375706	0.457623			0.0705193	0.921218	0.412043	0.373156	0.412932	0.534706			0.0970193	0.930876	0.273387	0.111936	0.481277	0.239447			0.159989	0.707421	0.0335761	0.0422522	0.111356	0.0349924
			0.20567	0.894134	0.546831	0.218961	0.421292	0.109799			0.0855142	0.470784	0.193754	0.0381657	0.234571	1.73517			0.213412	0.186935	0.123313	0.0512022	0.39361	0.493404			0.0745334	1.02902	0.499754	0.263249	0.4387	1.08508			0.164853	1.15249	0.323192	0.339228	0.65117	0.320187			0.201872	1.48084	0.0831332	0.0611126	0.132342	-0.211496
			0.135244	0.82411	0.447811	0.212315	0.425151	0.199152			-0.0500847	0.475518	0.2313	0.132506	0.186087	1.58498			0.318118	0.2978	0.163926	0.10357	0.435571	0.564718			0.0300869	1.02065	0.441756	0.430935	0.390401	1.504			0.0428228	0.77278	0.29553	0.171777	0.684572	0.452387			0.0396527	1.19023	0.0514655	0.0138919	0.132911	-0.277159
			0.0977511	0.479114	0.363412	0.109349	0.293509	0.0925809			0.0223107	0.371089	0.107813	0.0732852	0.185363	1.0614			0.143509	-0.0102501	0.0819405	-0.00728405	0.360357	0.385922			0.0289799	0.619562	0.28915	0.290503	0.265641	0.585933			0.0371468	0.934255	0.098307	0.0286795	0.350909	0.208769			0.0273569	0.853684	0.0285198	0.0327647	0.0728471	0.0545964
			0.18746	0.739703	0.706738	0.383477	0.669758	0.162847			0.200601	1.12218	0.432653	0.279459	0.268111	1.57004			0.160618	0.041319	0.200259	0.116084	0.553792	0.763462			0.172537	1.43608	0.635108	0.960125	0.449126	1.6314			0.254855	1.49913	0.247595	0.153429	0.778828	0.349907			0.229952	1.40287	0.0147715	0.0231186	0.124806	0.0182403
fly10					0.769389	1.17001	0.444085	0.154865			-0.0202921	0.289193							0.0324231	0.381042	0.267145	1.31956	0.396706	0.0881443			0.0590126	0.637211							0.0739777	0.667767	0.160075	0.531641	0.554237	0.802359			0.091348	0.416683	0.0921981	0.719606	-0.0490064	0.0654765
					0.884123	1.72236	0.494341	0.206258			0.0653973	0.391005							0.0644563	0.078767	0.350596	1.59395	0.387753	0.185683			0.140171	0.769087							0.120747	0.930397	0.229524	0.834115	0.692552	1.05065			0.11206	0.592919	0.205978	0.903979	-0.0100539	-0.0718352
					0.365332	0.606089	0.252129	0.110297			0.0423585	0.368215							0.0923984	0.382228	0.233176	0.716437	0.444871	0.0991219			0.0800693	0.579959							0.0543939	0.724962	0.220622	0.360862	0.478825	0.623014			0.0560518	0.52582	0.17315	0.332291	0.0292048	-0.238418
					0.691056	1.23847	0.491746	0.238499			-0.0606163	0.122147							0.0776209	0.639895	0.0870968	0.940286	0.33793	0.266497			0.0438046	0.570087							0.0869861	0.59154	0.160463	0.765713	0.60523	0.889392			0.0754062	0.56428	0.180435	1.18025	0.00782035	-0.234515
					0.59418	1.23234	0.401283	0.142716			-0.0529697	0.148333							0.00899271	0.273301	0.12959	1.24238	0.41825	0.126805			0.0639889	0.900224							0.0717474	0.710774	0.140104	0.883039	0.493425	0.876556			0.027094	0.370424	0.130851	0.973961	-0.00655703	0.140032
					0.492928	0.540925	0.300928	0.0526436			-0.047764	0.115391							0.138642	0.581862	0.0834545	0.382911	0.273105	0.00197645			-0.00769457	0.435456							0.0344621	0.831216	0.0188504	0.490009	0.394822	0.393978			0.00944805	0.486199	0.0444958	0.594077	0.0518619	0.109034
					0.759819	1.09869	0.605854	0.256716			0.0172956	0.297178							0.207722	0.623875	0.466868	0.820445	0.472987	0.772261			0.114409	0.810544							0.183948	0.652675	0.385017	0.805352	0.683032	0.889404			0.136958	0.71184	0.246066	0.985724	0.0116727	-0.156447
fly11							0.379399	1.02911											0.0342287	0.56338	0.573214	0.949496													0.107448	0.81336	0.10222	0.761001	0.389127	0.419426			0.108905	0.164021	0.303829	0.692839
							0.470696	1.01991											0.0705391	0.315022	0.573028	1.5154													0.163558	0.798555	0.0494826	0.838465	0.476616	0.501758			0.119996	0.0968487	0.325074	0.279506
							0.230752	0.417416											0.147994	0.244455	0.42435	0.882162													0.136965	0.628505	0.0113489	0.327674	0.386275	0.0746019			0.11754	0.152943	0.19299	0.131941
							0.432248	0.94642											0.0498212	0.240837	0.335165	0.734882													0.100957	0.668358	0.074	0.924993	0.346778	0.25753			0.179846	0.0167527	0.310974	0.475268
							0.364527	1.08656											-0.0125792	0.421474	0.524285	0.879238													0.0752016	0.820524	0.100145	0.827114	0.442742	0.541211			0.0593408	0.062207	0.248258	0.565017
							0.320476	0.38606											0.125263	0.408781	0.328703	0.60744													0.0749211	0.52527	0.0516001	0.350215	0.291321	0.186519			0.0459769	0.042855	0.181569	0.121115
							0.462554	0.76416											0.276818	0.336873	0.652711	0.961239													0.168057	0.474093	0.248211	0.877417	0.458877	0.389287			0.158782	0.0205015	0.251498	0.342084
Slopes
Calyx				alpha				beta				alpha prime				beta prime				gamma
Cntrl22	Cntrl31	TRPA22	TRPA31	Cntrl22	Cntrl31	TRPA22	TRPA31	Cntrl22	Cntrl31	TRPA22	TRPA31	Cntrl22	Cntrl31	TRPA22	TRPA31	Cntrl22	Cntrl31	TRPA22	TRPA31	Cntrl22	Cntrl31	TRPA22	TRPA31
1.743	0.3091	2.253	0.1099	1.977	5.379	2.362	0.5858	3.656	2.112	2.274	0.9836	3.3	2.283	3.764	0.07758	3.994	3.285	2.947	0.5232	4.681	3.019	3	1.029
0.4565	1.427	4.673	0.2314	2.055	7.494	1.51	0.9679	4.05	2.133	0.4638	2.677	3.962	7.733	5.16	0.4362	3.69	2.12	3.174	1.778	8.448	1.768	0.1159	0.1116
0.8191	4.454	0.04592	0.1204	1.824	11.18	1.056	0.735	2.675	-0.02015	1.31	1.24	2.749	17.45	2.008	0.2507	2.416	0.3796	3.522	0.5678	1.7	0.7591	1.367	1.512
0.7033	3.994	1.065	0.206	1.038	4.213	1.339	-0.1148	1.7	6.124	1.007	0.2719	1.48	7.077	2.312	0.02243	2.408	4.604	1.295	1.01	0.9712	5.189	0.3498	-0.08033
0.3568	3.4	0.3092	0.06831	0.5491	4.113	0.4923	1.793	1.264	4.501	0.638	-0.08378	1.857	4.933	0.989	1.185	1.164	3.936	1.176	0.0848	0.338	6.183	0.2971	-1.049
0.4697	2.453	1.242	0.8269		4.427	1.838	1.48	1.115	3.12	2.319	1.096		3.536	3.543	1.726	2.154	3.36	2.603	1.754	1.491	0.9967	2.525	-0.3454
	1.625	4.274	0.3145		5.061	2.846	2.784	3.424	1.716	2.387	0.4886		2.324	6.903	1.355	2.854	3.068	3.325	0.02008	0.8221	0.9424	2.027	-0.114
	1.915	5.263	0.2921		2.337	3.68	4.595		0.8016	5.511	0.2541		1.642	8.084	4.065		0.3783	8.602	0.2001		0.1626	9.86	0.7868
	0.4256	4.029	0.3199		0.4852	5.409	5.43		0.7886	0.6375	1.253		0.9668	7.517	2.098		0.7492	7.218	0.5302		0.4269	6.999	-0.2029
	1.689		0.3987			1.265			3.487	3.833	0.6038			7.47			2.873	6.393	1.425		4.761	5.854	-1.332
			2.132						1.889	1.86							5.497	5.173	0.8715		1.476	0.5751

## Sheet: Fig 3
Fig 3C - APL
Calyx
ctrl22	trpa22	ctrl31	trpa31
0.977043	0.959452	0.0424455	0.0601157
0.0957557	-0.10308	0.882935	0.108474
0.518287	0.0183318	2.157	0.0243631
0.262115	0.64537	3.38678	0.0828651
0.237755	0.0650228	1.25267	0.0625264
0.222076	0.258217	0.870918	0.467737
	0.923236	0.857204	0.0712904
	1.63042	0.935685	0.0790099
	0.817841	1.90864	0.240505
		0.279142	0.154865
		1.16995	1.02911
Fig 3D - KCs
Calyx				Alpha				Beta				Alpha prime				Beta prime				Gamma
ctrl22	trpa22	ctrl31	trpa31	ctrl22	trpa22	ctrl31	trpa31	ctrl22	trpa22	ctrl31	trpa31	ctrl22	trpa22	ctrl31	trpa31	ctrl22	trpa22	ctrl31	trpa31	ctrl22	trpa22	ctrl31	trpa31
0.534855	0.140226	0.183161	0.617163	-0.00146894	0.013601	0.122109	0.51219	0.0329041	0.528231	-0.0127977	0.474562	0.344787	0.138473	0.296709	0.646249	0.163671	0.301185	0.187924	0.539453	0.258624	-0.0619366	0.272169	0.0603088
0.184424	0.0809796	0.817059	0.416619	0.20178	0.0567847	0.367762	0.474156	0.248634	0.473246	0.199548	0.576576	0.229414	0.122778	0.399071	0.910751	0.249848	0.409946	0.143329	0.466084	0.199934	0.104116	0.197653	0.183506
0.690808	0.302596	0.437874	0.190894	0.15994	0.416888	0.215232	0.426252	0.207786	0.0625829	0.39382	0.754747	0.206129	0.255227	0.169673	0.396273	0.32035	0.0739348	0.282691	0.661919	0.549248	0.494904	0.0135002	0.171863
0.450341	0.586774	0.726851	0.386538	0.546843	0.647244	0.159124	0.183696	0.570197	0.339379	0.771464	0.837709	0.612138	0.540069	0.205034	0.238818	0.442109	0.336768	0.733501	0.81556	0.688432	0.696378	0.258784	0.0848651
0.596041	0.349152	0.466186	0.568752	0.42059	0.406965	0.167285	0.570091	0.417489	0.385163	0.453979	0.047918	0.602287	0.33316	0.110082	0.851111	0.597515	0.411005	0.247923	0.0909864	0.47649	0.416003	0.558998	0.00742722
0.440269	0.18296	0.340783	0.538943	0.341206	0.266111	0.174368	0.270715	0.347372	0.568112	0.0924557	0.295255	0.262786	0.323232	0.286045	0.657181	0.16876	0.468096	0.236238	0.472271	0.485829	0.119827	0.850903	0.00604217
	0.241714	0.752974	0.393802		-0.0279506	0.252275	0.408641	0.201119	0.796225	0.302319	0.0753022		0.0874572	0.379229	0.508048	0.373847	0.58816	0.0724439	0.0410235	0.305689	0.0902201	0.393199	0.0032073
	0.252531	0.419995	0.377288		0.444526	0.135728	0.338716		0.549439	0.0578064	0.274265		0.198363	0.215508	0.784966		0.701132	0.12959	0.260118		0.16727	0.332239	0.0461032
	0.222497	0.637104	0.571023		0.192474	0.289253	0.556478		0.201103	0.261939	0.403808		0.226796	0.439431	0.48363		0.405817	0.0991197	0.760664		0.159047	0.0791829	0.150411
		0.592381	0.444085		0.062222	0.450553	0.371475		0.267145	0.0324231	0.445037		0.0731846	0.283158	0.332926		0.160075	0.0739777	0.554237		0.091348	0.0921981	0.0857903
		0.769389	0.379399		-0.0202921	0.239634	0.262544		0.573214	0.0342287	0.396706		0.0590126	0.552063	0.662199		0.10222	0.107448	0.389127		0.108905	0.303829	-0.0490064

## Sheet: Fig 4
Normalised GFP fluorescence per segment
	Control																																					dTRPA1
1	-9.28267	-0.83897	-4.28077	-2.78477	3.5938	-2.51183	-0.40807	1.9007	-0.99188	-6.5435	1.85981	1.97549	0.506359	0.620262	-0.33877	1.71785	0.295133	0.255825	0.059135	-0.0631	0.291406	0.293808	2.10569	0.313738	-0.08893	-1.11661	0.697685	0.886771	0.869624	-0.09653	0.493121	1.01291	0.966397	1.53867	0.913468	0.04332	0.053334	-0.342925	0.438499	0.550586	-0.00907	0.908159	0.589255	3.53732	3.31553	1.42905	0.03908	-0.02954	0.257607
2	-3.36575	-0.09247	-0.7595	-1.09511	2.64253	0.677388	-0.34505	1.96151	0.130361	-3.35927	1.8665	1.63598	0.376214	0.835346	0.035276	1.58112	0.30536	0.236466	0.070195	-0.02907	0.240899	0.317894	2.03469	0.257617	-0.04029	-0.61451	0.871578	0.659693	0.745714	0.153333	0.479395	1.28932	0.91405	1.32383	0.877592	0.04557	0.055688	-0.186375	0.906553	0.460771	0.12694	0.908922	0.624398	3.00813	1.57479	1.44726	0.077629	0.127055	0.27626
3	-1.33585	0.434525	0.028561	-0.33496	1.96287	0.671916	-0.62375	1.71768	0.707014	-1.30256	1.20762	1.52901	0.261646	0.82496	0.51936	1.45449	0.302234	0.220473	0.183004	-0.00063	0.250745	0.307085	1.59633	0.14362	0.023263	0.053694	0.69617	0.449629	0.589312	0.234703	0.536365	0.846519	0.908169	1.11585	0.64876	0.061395	0.03549	0.00307914	1.1322	0.304912	0.082647	0.788987	0.664182	2.51336	0.75231	1.83576	0.082613	0.081573	0.252937
4	0.0921157	0.664283	0.417168	0.111976	1.23195	1.81621	-0.75323	1.50482	1.01763	0.116015	1.24872	1.16663	0.382209	0.745005	0.5455	1.44362	0.383861	0.24025	0.245045	0.101396	0.425809	0.427201	1.15807	0.161139	0.16275	0.029326	0.810281	0.472714	0.505121	0.391058	0.65323	0.551463	0.680576	0.99013	0.79117	0.107696	0.042872	0.123373	1.07009	0.177266	0.072609	1.24443	0.990797	2.43634	1.29066	2.67673	0.054965	0.124557	0.13223
5	1.63075	0.563032	1.22606	1.31668	1.35192	3.42744	-0.74894	1.67498	1.83071	0.129532	1.23638	1.21024	1.13478	1.2307	1.20644	1.40326	0.577856	0.415515	0.514176	0.617249	0.972306	0.995087	1.47824	0.661942	0.94111	1.65009	1.69203	1.17304	0.805505	1.28065	1.56183	2.86659	1.11013	1.55134	1.96348	0.360585	0.184749	1.02548	1.06214	0.224533	0.280683	1.72796	1.35414	1.86645	1.90658	2.30023	0.280168	0.433883	0.217213
6	1.47628	1.40653	1.21602	1.24962	1.89456	2.92024	1.50318	2.24049	1.61395	1.55818	1.37454	1.27207	0.945903	1.2903	1.94325	1.27608	0.815513	0.523421	0.649399	0.774843	0.851485	0.912096	2.14382	1.31658	1.53257	2.22751	2.46732	1.60072	1.45775	2.05785	1.72644	3.61453	3.10907	2.07453	2.32854	0.588026	0.435446	0.964446	1.00746	0.458903	0.436323	1.475	0.984507	1.41142	1.31887	1.73444	0.340836	0.548098	0.364169
7	1.16796	1.11679	0.968628	0.940048	1.96071	2.32787	1.78027	2.08797	1.13324	1.54654	1.32107	1.28284	0.614337	1.10557	1.51026	1.20755	0.718693	0.48093	0.613313	0.690708	0.718712	0.70959	1.6376	1.4545	1.46708	1.93746	2.12924	1.5014	1.48977	1.6478	1.14597	2.23161	2.69598	1.94642	2.16079	0.596718	0.428249	0.843816	0.891148	0.429346	0.400408	1.01615	0.496762	1.0029	0.509086	1.24738	0.270951	0.485057	0.329284
8	0.976993	1.06782	0.79265	0.764593	2.06169	1.99748	1.62392	1.88348	0.922621	1.1872	1.28319	1.31574	0.390156	0.929452	1.25332	1.17956	0.563482	0.45366	0.621405	0.650047	0.466852	0.579304	1.43763	1.55039	1.4606	1.79973	1.96339	1.49473	1.36186	1.41752	0.996898	1.2594	2.24123	2.11046	1.94147	0.603972	0.531361	0.699451	0.755635	0.405669	0.419461	0.901097	0.12247	0.519199	0.126225	1.03893	0.22418	0.362701	0.23517
9	1.05677	1.00083	0.649121	0.556967	2.11546	1.52316	1.48133	1.53539	0.808823	0.879646	1.36917	1.00488	0.382	0.741938	1.25067	1.22522	0.39344	0.387979	0.562605	0.440211	0.286745	0.423712	1.32945	1.42886	1.34299	1.4994	1.25453	1.23395	1.48491	1.22489	0.691166	0.501127	2.01524	2.17594	1.72825	0.492511	0.483561	0.51225	0.762571	0.26731	0.316845	0.63513	-0.04587	0.156793	0.557163	0.909189	0.170232	0.294437	0.14423
10	1.28399	1.11899	0.553865	0.059008	2.37443	1.33369	1.20222	0.80234	0.564879	0.669616	1.04872	0.873616	0.517094	0.380397	1.37224	1.27935	0.255062	0.294809	0.575825	0.399607	0.200152	0.347461	1.17027	1.1677	1.14645	1.14587	1.02473	1.28494	1.34423	0.842983	0.447465	0.369898	1.41066	2.24419	1.4567	0.417136	0.467166	0.445853	0.75919	0.230576	0.304054	0.463335	-0.13944	0.360776	1.28475	1.08078	0.163894	0.295886	0.176828
11	2.01338	1.59907	0.155759	-0.64644	2.18005	1.07939	0.776931	-0.37182	-0.14751	0.165525	0.983546	-1.56069	0.690807	-1.92094	2.00174	1.95723	0.163227	0.157384	0.640878	0.559021	0.169746	0.311756	1.91278	0.856442	0.844489	1.15703	1.3833	1.62026	1.43792	0.546097	0.338968	1.19858	1.50626	3.30142	1.65457	0.38124	0.585214	0.672474	0.311191	0.207901	0.472104	0.404192	-0.20986	1.67106	3.5073	1.53018	0.124176	0.257217	0.022187
12	2.21497	2.16632	0.468682	0.062068	3.33076	1.91652	1.32341	0.719736	0.738278	0.861104	1.77505	-1.25802	1.2804	-0.15961	2.17925	2.07057	0.169327	0.459322	0.646044	0.563758	0.185664	0.238382	1.99532	0.751986	1.63265	1.4179	1.50597	1.64952	2.84829	0.542275	0.934047	1.07668	1.17285	3.4789	1.80669	0.559202	0.481378	0.523089	0.420514	0.257197	0.509391	0.272295	-0.33698	1.91983	3.72004	0.63798	0.213191	0.246856	0.105933
13	1.9819	2.12864	0.001682	-0.08104	3.71021	2.76699	1.2293	1.10257	0.999614	0.872431	2.25126	-1.34038	1.53016	0.561568	2.5066	2.26562	0.102244	0.327244	0.49333	0.51348	0.177772	0.147414	1.81174	0.570211	1.14673	1.20125	1.31191	1.34327	3.14644	0.665421	0.741101	1.20821	0.888067	2.95447	1.77591	0.530417	0.442051	0.230396	0.887593	0.308963	0.656633	0.170204	-0.5361	0.40647	3.47708	0.481902	0.300814	0.278472	-0.0214
14	1.78519	2.11386	-0.45031	-0.23842	3.90818	3.34417	0.843921	2.0696	1.05594	0.637445	2.36655	-1.74054	1.6861	0.697394	2.78128	2.59119	0.089362	0.139531	0.437133	0.463983	0.166791	0.109803	1.78372	0.400732	0.811749	0.827447	0.983172	1.10699	2.96115	0.715328	0.853668	0.86705	1.23261	2.6305	1.6498	0.512689	0.389361	-0.197723	1.16778	0.262916	0.676859	0.086321	-0.63164	0.444157	2.98879	0.327769	0.324766	0.253356	-0.27994
15	1.67153	1.65121	-0.29627	-0.03382	4.28774	3.33138	0.583735	2.52848	0.960159	0.730819	2.32954	-0.61566	1.58513	0.769612	2.53535	2.37175	0.110756	0.099318	0.35031	0.393669	0.108192	0.109698	1.7679	0.334145	0.787138	0.807621	0.565188	0.823091	1.7679	0.643099	0.81498	0.211122	1.22642	2.88451	1.61416	0.500393	0.392335	-0.30186	1.37663	0.189381	0.515501	0.020094	-0.80327	0.571717	2.61153	0.217575	0.253861	0.197359	-0.41403
16	1.62329	0.935796	-0.37252	-0.21351	4.65197	3.4548	0.745284	2.75166	1.15381	1.01432	2.40012	0.019924	1.40057	0.885606	2.18054	2.03495	0.079682	0.006951	0.223246	0.22623	0.062016	0.07099	1.62026	0.134327	0.563005	0.66159	0.463849	0.655394	1.28951	0.528149	0.447446	-0.15502	0.814713	2.59714	1.53343	0.5092	0.398254	0.0297172	1.2911	0.041261	0.290624	-0.11053	-1.1717	0.519895	2.71523	0.13203	0.217013	0.244645	-0.35798
17	1.3508	0.575614	-1.17029	-0.98884	4.03749	4.03714	0.270547	3.63876	1.24962	1.07298	2.60523	-1.3018	1.29587	0.897596	2.43239	2.24167	0.029189	-0.05877	0.088057	0.076072	-0.04316	0.028346	1.57117	-0.14861	0.366085	0.683836	0.668529	0.444462	1.33908	0.507866	0.285697	-0.28813	0.094501	3.11203	2.0792	0.553646	0.432996	0.238642	1.06531	0.177791	0.273716	-0.37241	-1.64866	0.846014	4.20691	0.049859	0.191592	0.390524	-0.3658
Averages of segments 5-11
Ctrl	TRPA
1.3723	0.737681
1.12472	0.792762
0.794587	0.317748
0.605783	0.375697
1.99126	0.946123
2.08704	0.366101
1.08842	0.998372
1.40755	1.31571
0.960959	1.40588
0.876606	0.22492
1.23094	0.382468
0.77124	0.212726
0.667868	0.44863
0.536772	0.478239
1.50541	0.417227
1.36118	0.524155
0.498182	0.419259
0.387671	0.420112
0.5968	1.10696
0.590241	1.18367
0.523714	0.517373
0.611287	0.592444
1.58711
1.2052
1.2479
1.63101
1.70208
1.41558
1.34028
1.28826
0.986962
1.72025
2.01265
2.20061
1.89054
0.491455
0.445107
[truncated: 10 more columns]

## Sheet: Fig 5
Fig 5C
calyx				alpha				beta				alpha prime				beta prime				gamma
ctrl before	ctrl +hist	trpa before	trpa +hist	ctrl before	ctrl +hist	trpa before	trpa +hist	ctrl before	ctrl +hist	trpa before	trpa +hist	ctrl before	ctrl +hist	trpa before	trpa +hist	ctrl before	ctrl +hist	trpa before	trpa +hist	ctrl before	ctrl +hist	trpa before	trpa +hist
0.719566	2.0033	0.108934	0.198143	0.2955	2.32924	0.605001	0.893481	0.239705	2.32558	0.507829	0.708551	0.335678	2.46644	0.591797	0.680586	0.214015	1.7571	0.554175	0.824019	0.202049	2.06904	0.00257005	0.0102709
0.120036	0.149683	0.600095	0.419383	0.0710295	0.148935	0.642617	1.15517	0.487082	1.27406	0.475745	0.74791	0.336179	0.648846	0.530032	1.00889	0.590412	1.36396	0.47006	0.740057	0.525927	0.816457	0.0206331	0.0180614
0.305599	0.309637	0.659413	0.590742	0.143024	1.38249	0.853616	1.31319	0.228909	0.911915	0.563077	0.733492	0.222074	1.67882	0.815011	0.946197	0.211246	1.14515	0.621036	0.477733	0.192676	0.946736	0.0628281	0.0673716
0.458432	1.45612	0.730511	0.789332	0.379957	1.73376	0.895261	1.41918	0.581806	1.62496	0.736449	0.979922	1.08377	2.70107	0.660664	0.685447	0.835517	1.73899	0.812657	1.04923	0.357405	1.05314	0.0425692	0.0298232
0.593944	1.77089	0.869941	0.521728	0.447798	2.12565	0.626295	1.50847	0.554947	2.21872	0.592635	1.34013	0.41782	1.14872	1.14559	1.44778	0.688592	2.14813	0.75041	1.01894	0.526424	1.79734	0.0328294	0.0309692
0.64581	1.41481	0.423144	0.66737	0.434826	2.09304	0.108713	0.204304	0.844444	2.4192	0.0612332	0.103886	0.155459	1.66272	0.106643	0.10015	1.19327	2.63808	0.0487459	0.078896	0.688443	1.09515	-0.00187436	0.00675064
0.805411	2.13743	0.103938	0.20025	1.27243	2.3329	0.070933	0.118032	2.2952	2.39555	0.103809	0.226387	1.93335	2.68236	0.00166796	0.0025009	2.39577	2.68464	0.0406563	0.0580078	1.62464	1.03555	0.00424692	0.00535545
0.840185	1.21453	0.347635	0.351537	1.82431	2.20634	0.0324488	0.0915577	0.352036	1.7754	0.04063	0.0516429	3.30868	3.85988	0.0470197	0.0383533	0.434023	2.34885	0.0653435	0.0519343	0.258571	2.00433	0.00576462	0.00340803
1.10107	1.45279	0.109458	0.299436	0.299476	1.86076	0.233757	0.155773	0.897829	3.63599	0.104531	0.102932	0.541877	3.31462	0.058907	0.0375959	0.943488	2.40277	0.0345114	0.0149038	0.611595	1.22516	0.00027153	0.00382003
0.30915	1.86534	0.298355	0.152435	0.866292	2.85039	0.183118	0.21821	0.637665	0.888063	0.102117	0.0977016	1.4773	2.83393	0.125771	0.032761	0.756354	1.51813	0.0742418	0.0748392	0.928352	0.603033	0.00431412	-0.00265028
1.12706	1.73791	0.048045	0.0998507	0.479336	0.749787							0.726824	1.42097
0.381632	0.468702

## Sheet: Fig 6
Fig 6E model outputs
Control		Adapted "alpha"		Adapted "alpha prime"		Adapted "gamma"
control	Block APL	control	Block APL	control	Block APL	control	Block APL
2.88995	7.94985	2.47831	3.32447	1.30396	1.82956	0.025283	0.0434279
3.36879	8.0199	2.64357	3.42632	1.37482	1.88197	0.0089079	0.0196728
3.43368	8.29585	2.68461	3.48432	1.41223	1.91835	0.00895048	0.0217426
3.45525	9.80175	3.22325	4.35876	1.73065	2.47406	0.0157381	0.0380035
3.07935	7.57013	2.31539	3.04385	1.14132	1.59327	0.00406673	0.00866166
4.06378	9.53974	3.25494	4.19883	1.73389	2.35413	0.0158102	0.030551
3.54925	8.396	2.79378	3.59899	1.49214	2.01039	0.0103178	0.0234481
3.31039	8.28373	2.6933	3.52701	1.42638	1.95711	0.0128055	0.0277471
3.08009	7.47188	2.3428	3.05509	1.1868	1.63367	0.0122121	0.0222077
3.06949	9.03008	2.97802	4.0475	1.60745	2.32325	0.0181081	0.0392383
2.7967	6.90297	2.09116	2.73951	1.05058	1.44627	0.00461813	0.010381
3.48966	9.09892	3.00153	3.97025	1.60368	2.23387	0.0166511	0.0339728
3.32391	8.69123	2.81292	3.738	1.4671	2.05867	0.0116955	0.0257644
2.8952	8.67716	2.7351	3.74534	1.45926	2.10723	0.0114153	0.0332953
3.15731	8.38883	2.76352	3.66796	1.47704	2.07489	0.0100422	0.0241447
2.82756	6.99315	2.21086	2.8909	1.13752	1.56517	0.0134748	0.0260684
4.03448	9.1661	3.16359	4.04022	1.70283	2.27891	0.0181066	0.0343695
4.43708	10.1432	3.73562	4.75255	2.12149	2.81923	0.0149788	0.0349104
2.95516	7.31584	2.27395	2.98293	1.14838	1.59051	0.0086366	0.0175919
3.42236	8.14572	2.75444	3.54612	1.48155	2.00498	0.0121847	0.0250854
